# Supplementary material for: Synthesis of Methacryloylated Hydroxyethylcellulose and Development of Mucoadhesive Wafers for Buccal Drug Delivery
Source: Polymers (Basel). 2022 Dec 26;15(1):93. doi: 10.3390/polym15010093 (PMC9823848; doi:10.3390/polym15010093)
Supplement: Supplementary file 1 [file polymers-15-00093-s001.zip]

Archive with 1 entries (1 files):
- polymers-2106238-supplementary.pdf
